# Supplementary material for: Perioperative Chemo-Immunotherapy in Non-Oncogene-Addicted Resectable Non-Small Cell Lung Cancer (NSCLC): Italian Expert Panel Meeting
Source: Curr Oncol. 2025 Feb 14;32(2):110. doi: 10.3390/curroncol32020110 (PMC11854886; doi:10.3390/curroncol32020110)
Supplement: Supplementary file 1 [file curroncol-32-00110-s001.zip]

Archive with 1 entries (1 files):
- curroncol-3463129-supplementary.pdf
